# Supplementary material for: Lightness induction enhancements and limitations at low frequency modulations across a variety of stimulus contexts
Source: PeerJ. 2020 Apr 23;8:e8918. doi: 10.7717/peerj.8918 (PMC7183748; doi:10.7717/peerj.8918)
Supplement: Supplemental Information 1 — Readme documentation details the dataset structure. [file peerj-08-8918-s001.zip]

Archive with 23 entries (20 files):
- VinkeYazdanbakhsh2019_CSV/
- VinkeYazdanbakhsh2019_CSV/1dynam.csv
- VinkeYazdanbakhsh2019_CSV/1stat.csv
- VinkeYazdanbakhsh2019_CSV/2dynam.csv
- VinkeYazdanbakhsh2019_CSV/2stat.csv
- VinkeYazdanbakhsh2019_CSV/3dynam.csv
- VinkeYazdanbakhsh2019_CSV/3stat.csv
- VinkeYazdanbakhsh2019_CSV/4dynam.csv
- VinkeYazdanbakhsh2019_CSV/4stat.csv
- VinkeYazdanbakhsh2019_CSV/5dynam.csv
- VinkeYazdanbakhsh2019_CSV/5stat.csv
- VinkeYazdanbakhsh2019_CSV/6dynam.csv
- VinkeYazdanbakhsh2019_CSV/6stat.csv
- VinkeYazdanbakhsh2019_CSV/7dynam.csv
- VinkeYazdanbakhsh2019_CSV/7stat.csv
- VinkeYazdanbakhsh2019_CSV/8dynam.csv
- VinkeYazdanbakhsh2019_CSV/8stat.csv
- VinkeYazdanbakhsh2019_CSV/9dynam.csv
- VinkeYazdanbakhsh2019_CSV/9stat.csv
- VinkeYazdanbakhsh2019_CSV/VinkeYazdanbakhsh2019_README CSV.docx
- __MACOSX/
- __MACOSX/VinkeYazdanbakhsh2019_CSV/
- __MACOSX/VinkeYazdanbakhsh2019_CSV/._VinkeYazdanbakhsh2019_README CSV.docx
