# Supplementary material for: Lightness induction enhancements and limitations at low frequency modulations across a variety of stimulus contexts
Source: PeerJ. 2020 Apr 23;8:e8918. doi: 10.7717/peerj.8918 (PMC7183748; doi:10.7717/peerj.8918)
Supplement: Supplemental Information 1 — Readme documentation details the dataset structure. [file peerj-08-8918-s001.zip › VinkeYazdanbakhsh2019_CSV/1dynam.csv]

respAmp	freq	stims
0.12	0.25	2
0.15	0.25	2
0.155	0.25	2
0.2	0.25	2
0.15	0.25	4
0.195	0.25	4
0.155	0.25	4
0.215	0.25	4
0.11	0.25	3
0.045	0.25	3
0.27	0.25	3
0.215	0.25	3
0.24	0.25	1
0.245	0.25	1
0.215	0.25	1
0.27	0.25	1
0.11	0.5	2
0.165	0.5	2
0.125	0.5	2
0.105	0.5	2
0.105	0.5	4
0.125	0.5	4
0.105	0.5	4
0.305	0.5	4
0.2	0.5	3
0.14	0.5	3
0.135	0.5	3
0.165	0.5	3
0.17	0.5	1
0.26	0.5	1
0.15	0.5	1
0.165	0.5	1
0.06	1	2
0.105	1	2
0.125	1	2
0.11	1	2
0.105	1	4
0.08	1	4
0.215	1	4
0	1	4
0.06	1	3
0.125	1	3
0.09	1	3
0.14	1	3
0.285	1	1
0.215	1	1
0.2	1	1
0.15	1	1
0.045	2	2
0.035	2	2
0.005	2	2
0	2	2
-0.025	2	4
0	2	4
0	2	4
-0.01	2	4
0	2	3
0.23	2	3
0.095	2	3
0	2	3
0.18	2	1
0.29	2	1
0.17	2	1
0	2	1
0.105	0.25	4
0.245	1	4
0.185	0.25	4
0.03	1	4
0.125	2	4
0.18	0.25	4
0.185	0.25	4
0.11	2	4
-0.015	2	4
0.135	0.5	4
0.2	0.5	4
0.06	1	4
0.125	0.5	4
0.065	1	4
0.06	2	4
0.12	0.5	4
0.135	0.25	2
0.105	0.5	2
0.155	0.5	2
0.165	0.25	2
0.08	2	2
0.155	0.25	2
0.105	0.5	2
0.125	1	2
0.2	2	2
0.065	1	2
0.125	0.25	2
-0.03	2	2
-0.015	2	2
0.075	1	2
0.155	0.5	2
0.105	1	2
0.23	1	1
0.06	2	1
0.18	0.5	1
0.215	0.25	1
0.24	2	1
0.11	2	1
0.26	0.25	1
0.245	0.5	1
0.275	0.5	1
0.23	1	1
0.215	2	1
0.27	0.5	1
0.315	1	1
0.285	0.25	1
0.345	0.25	1
0.285	1	1
0.105	1	3
0.21	0.5	3
0.12	0.25	3
0.18	0.25	3
0.17	2	3
0.14	0.5	3
0.14	1	3
0.12	0.5	3
0.155	0.25	3
0.155	1	3
0	1	3
0.2	0.25	3
0	2	3
0.155	0.5	3
0	2	3
0.095	2	3
