# Supplementary material for: Lightness induction enhancements and limitations at low frequency modulations across a variety of stimulus contexts
Source: PeerJ. 2020 Apr 23;8:e8918. doi: 10.7717/peerj.8918 (PMC7183748; doi:10.7717/peerj.8918)
Supplement: Supplemental Information 1 — Readme documentation details the dataset structure. [file peerj-08-8918-s001.zip › VinkeYazdanbakhsh2019_CSV/1stat.csv]

respAmp						stims						freq
0.2	0.045	0.285	0.18	0.075	0	2	3	1	1	2	3	0	0	0	0	0	0
0.195	0.125	0.29	0.275	0.14	0.035	2	3	1	1	2	3	0	0	0	0	0	0
0.2	0.05	0.275	0.26	0.15	0	2	3	1	1	2	3	0	0	0	0	0	0
0.12	0.06	0.225	0.315	0.2	0.08	2	3	1	1	2	3	0	0	0	0	0	0
