# Supplementary material for: Lightness induction enhancements and limitations at low frequency modulations across a variety of stimulus contexts
Source: PeerJ. 2020 Apr 23;8:e8918. doi: 10.7717/peerj.8918 (PMC7183748; doi:10.7717/peerj.8918)
Supplement: Supplemental Information 1 — Readme documentation details the dataset structure. [file peerj-08-8918-s001.zip › VinkeYazdanbakhsh2019_CSV/2dynam.csv]

respAmp	freq	stims
0.195	0.25	1
0.15	0.25	1
0.155	0.25	1
0.17	0.25	1
0.105	0.25	2
0.065	0.25	2
0.105	0.25	2
0.05	0.25	2
0.005	0.25	3
0.15	0.25	3
0.065	0.25	3
0.045	0.25	3
0.09	0.25	4
0.095	0.25	4
0.12	0.25	4
0.11	0.25	4
0.18	0.5	1
0.14	0.5	1
0.135	0.5	1
0.11	0.5	1
0.08	0.5	2
0.05	0.5	2
0.105	0.5	2
0.09	0.5	2
0.065	0.5	3
0.02	0.5	3
0.135	0.5	3
0.135	0.5	3
-0.025	0.5	4
0.06	0.5	4
0.11	0.5	4
0.09	0.5	4
0.125	1	1
0.06	1	1
0.095	1	1
0.03	1	1
0.045	1	2
0.035	1	2
0.06	1	2
0.065	1	2
0.06	1	3
0.02	1	3
0.12	1	3
0.065	1	3
0.03	1	4
0.035	1	4
0.075	1	4
0.11	1	4
0.02	2	1
0.09	2	1
0.095	2	1
0.075	2	1
0.05	2	2
0.03	2	2
0.08	2	2
0.06	2	2
0.16	2	3
0.06	2	3
0.075	2	3
0.02	2	3
0.035	2	4
0.03	2	4
0.045	2	4
0.035	2	4
0.06	0.5	1
0.18	0.5	1
0.08	1	1
0.17	0.25	1
0.045	2	1
0.195	0.25	1
0.125	0.25	1
0.15	0.25	1
0.125	1	1
0.03	2	1
0.12	1	1
0.08	2	1
0.11	0.5	1
0.11	0.5	1
0.095	2	1
0.06	1	1
-0.045	2	2
0	0.5	2
0.05	0.25	2
0.11	0.5	2
0.05	1	2
0.065	0.5	2
0.015	2	2
0.02	1	2
0.03	1	2
0.03	1	2
0.075	0.5	2
0.05	2	2
0.05	0.25	2
0.03	0.25	2
0.02	2	2
0.06	0.25	2
0.08	2	3
0	2	3
0	2	3
0.005	0.25	3
0.02	1	3
0.02	2	3
0.105	0.5	3
0.125	0.25	3
-1.3878e-17	1	3
0.06	0.5	3
0.065	0.5	3
0.03	1	3
0.045	0.25	3
0.045	0.25	3
0.11	0.5	3
0.035	1	3
0.125	1	4
0.09	0.25	4
0.035	0.25	4
0.09	0.5	4
0.125	2	4
0.065	0.5	4
0.06	0.25	4
0.12	0.5	4
0.02	2	4
0.06	1	4
0.125	1	4
0.045	2	4
0.015	2	4
0.11	0.25	4
0.065	0.5	4
0.105	1	4
