# Supplementary material for: Lightness induction enhancements and limitations at low frequency modulations across a variety of stimulus contexts
Source: PeerJ. 2020 Apr 23;8:e8918. doi: 10.7717/peerj.8918 (PMC7183748; doi:10.7717/peerj.8918)
Supplement: Supplemental Information 1 — Readme documentation details the dataset structure. [file peerj-08-8918-s001.zip › VinkeYazdanbakhsh2019_CSV/2stat.csv]

respAmp						stims						freq
0.03	0.015	0.035	0.02	0.03	0.125	1	3	2	3	2	1	0	0	0	0	0	0
0.08	0.005	0.05	0.015	0.035	0.045	1	3	2	3	2	1	0	0	0	0	0	0
0.12	0.015	0.06	0.015	0.035	0.09	1	3	2	3	2	1	0	0	0	0	0	0
0.14	-0.01	0.06	0.02	0.045	0.065	1	3	2	3	2	1	0	0	0	0	0	0
