# Supplementary material for: Lightness induction enhancements and limitations at low frequency modulations across a variety of stimulus contexts
Source: PeerJ. 2020 Apr 23;8:e8918. doi: 10.7717/peerj.8918 (PMC7183748; doi:10.7717/peerj.8918)
Supplement: Supplemental Information 1 — Readme documentation details the dataset structure. [file peerj-08-8918-s001.zip › VinkeYazdanbakhsh2019_CSV/3dynam.csv]

stims	freq	respAmp
4	1	0.09
4	1	0.095
4	0.25	0.09
4	2	0.045
4	0.25	0.045
4	1	0.06
4	0.25	0.11
4	2	0.125
4	0.25	0.17
4	0.5	0.17
4	2	1.3878e-17
4	0.5	0.2
4	0.5	0.09
4	1	0.02
4	0.5	0.135
4	2	-0.04
1	0.25	0.185
1	1	0.215
1	0.25	0.195
1	2	0.17
1	2	0.09
1	1	0.195
1	2	0.275
1	1	0.18
1	0.5	0.245
1	0.5	0.255
1	0.25	0.26
1	2	0.15
1	0.5	0.245
1	0.25	0.24
1	0.5	0.21
1	1	0.275
2	1	-0.03
2	0.5	0.05
2	2	-0.015
2	2	-0.025
2	0.5	0.12
2	0.25	0.12
2	1	0.06
2	0.5	0.065
2	0.5	0.045
2	0.25	0.12
2	2	0.06
2	0.25	0.11
2	0.25	0.14
2	1	0.095
2	1	0.065
2	2	0.02
3	0.25	0.17
3	1	0.215
3	0.25	0.165
3	2	0.095
3	2	0.03
3	0.5	0.2
3	1	0.135
3	1	0.135
3	0.25	0.2
3	0.5	0.24
3	0.5	0.105
3	2	0.105
3	1	0.185
3	0.5	0.185
3	0.25	0.075
3	2	-0.07
3	0.25	0.285
3	2	-0.015
3	0.5	0.09
3	2	0.06
3	0.25	0.225
3	2	0.02
3	2	0.065
3	0.25	0.2
3	1	0.215
3	1	0.135
3	1	0.035
3	0.5	0.095
3	0.5	0.155
3	0.25	0.14
3	0.5	0.27
3	1	-0.03
2	1	-0.045
2	2	0.17
2	0.25	0.09
2	0.25	0.215
2	2	0.035
2	1	0.05
2	0.5	0.15
2	1	0.06
2	1	0.065
2	2	0.015
2	0.5	0.11
2	0.25	0.17
2	0.5	0.135
2	0.25	0.225
2	2	-0.06
2	0.5	0.155
1	0.25	0.285
1	0.5	0.285
1	0.25	0.365
1	1	0.185
1	0.5	0.215
1	1	0.17
1	2	0.08
1	1	0.21
1	1	0.135
1	2	0.18
1	0.25	0.315
1	2	0.195
1	0.5	0.285
1	0.5	0.29
1	2	0.185
1	0.25	0.275
4	0.5	0.15
4	0.25	-1.3878e-17
4	0.25	0.11
4	1	0.185
4	0.25	0.275
4	0.5	0.29
4	1	-0.03
4	1	0.255
4	0.5	0.155
4	2	-0.025
4	2	0.08
4	0.5	0.015
4	2	0.18
4	0.25	0.21
4	1	0.26
4	2	0.105
