# Supplementary material for: Lightness induction enhancements and limitations at low frequency modulations across a variety of stimulus contexts
Source: PeerJ. 2020 Apr 23;8:e8918. doi: 10.7717/peerj.8918 (PMC7183748; doi:10.7717/peerj.8918)
Supplement: Supplemental Information 1 — Readme documentation details the dataset structure. [file peerj-08-8918-s001.zip › VinkeYazdanbakhsh2019_CSV/3stat.csv]

respAmp						stims						freq
0.215	0.065	0.005	0.125	0.015	0.065	1	2	3	1	3	2	0	0	0	0	0	0
0.155	0.075	0.015	0.105	0.02	0.095	1	2	3	1	3	2	0	0	0	0	0	0
0.105	0.11	0.015	0.075	0.065	0.045	1	2	3	1	3	2	0	0	0	0	0	0
0.15	0.075	0.02	0.155	0	0.09	1	2	3	1	3	2	0	0	0	0	0	0
