# Supplementary material for: Lightness induction enhancements and limitations at low frequency modulations across a variety of stimulus contexts
Source: PeerJ. 2020 Apr 23;8:e8918. doi: 10.7717/peerj.8918 (PMC7183748; doi:10.7717/peerj.8918)
Supplement: Supplemental Information 1 — Readme documentation details the dataset structure. [file peerj-08-8918-s001.zip › VinkeYazdanbakhsh2019_CSV/4dynam.csv]

respAmp	stims	freq
0.105	4	1
0.015	4	2
0.095	4	2
-0.225	4	0.25
0.095	4	0.5
0.12	4	0.25
0.11	4	0.5
0.11	4	1
0.075	4	1
0.11	4	0.25
0.15	4	2
0.215	4	0.25
0.21	4	0.5
-0.025	4	2
0.125	4	1
0.06	4	0.5
-0.01	3	2
0.14	3	0.25
-0.025	3	1
0.11	3	0.25
0.09	3	2
0.14	3	2
0.11	3	0.5
0.045	3	2
0.225	3	0.5
0.225	3	1
0.27	3	0.25
0.06	3	0.25
0	3	1
0.105	3	0.5
0.065	3	1
-0.01	3	0.5
0.23	1	0.5
0	1	2
0.215	1	0.25
0.185	1	1
0	1	0.5
0.035	1	0.5
0.3	1	1
0.195	1	1
0.08	1	1
0.095	1	2
0.135	1	0.25
0.17	1	2
0.255	1	2
0.015	1	0.25
0.165	1	0.5
0.275	1	0.25
0	2	1
0.015	2	0.25
0.08	2	1
0.125	2	0.25
-0.04	2	0.25
0	2	0.5
0.11	2	0.5
0.06	2	1
0.075	2	0.5
0.12	2	0.25
0.125	2	2
0.045	2	2
-0.015	2	2
0.125	2	2
0.125	2	0.5
0.02	2	1
