# Supplementary material for: Lightness induction enhancements and limitations at low frequency modulations across a variety of stimulus contexts
Source: PeerJ. 2020 Apr 23;8:e8918. doi: 10.7717/peerj.8918 (PMC7183748; doi:10.7717/peerj.8918)
Supplement: Supplemental Information 1 — Readme documentation details the dataset structure. [file peerj-08-8918-s001.zip › VinkeYazdanbakhsh2019_CSV/4stat.csv]

respAmp			stims			freq
0	-0.085	0.03	1	2	3	0	0	0
0.155	-0.03	0.035	1	2	3	0	0	0
0.06	0.005	0.035	1	2	3	0	0	0
0.005	-1.3878e-17	0.06	1	2	3	0	0	0
