# Supplementary material for: Lightness induction enhancements and limitations at low frequency modulations across a variety of stimulus contexts
Source: PeerJ. 2020 Apr 23;8:e8918. doi: 10.7717/peerj.8918 (PMC7183748; doi:10.7717/peerj.8918)
Supplement: Supplemental Information 1 — Readme documentation details the dataset structure. [file peerj-08-8918-s001.zip › VinkeYazdanbakhsh2019_CSV/5dynam.csv]

stims	freq	respAmp
2	0.25	0.11
2	1	0.155
2	2	0.08
2	0.5	0.065
2	1	0.05
2	2	-0.06
2	0.25	0.06
2	2	0.05
2	0.5	0.035
2	0.25	-0.045
2	0.5	0.03
2	0.25	0.05
2	1	0.075
2	1	0.03
2	0.5	0.09
2	2	0.045
3	1	0.09
3	0.5	0.255
3	2	0.135
3	0.5	0.14
3	2	0.155
3	1	0.14
3	0.5	0.345
3	0.25	0.305
3	0.5	0.215
3	0.25	0.275
3	0.25	0.225
3	0.25	0.24
3	1	0.2
3	2	0.125
3	2	0.15
3	1	0.15
1	0.5	0.17
1	2	0.09
1	2	0.125
1	2	-0.03
1	1	0.09
1	0.25	0.095
1	0.5	0.185
1	1	0.165
1	1	0.11
1	0.25	0.21
1	2	0.11
1	0.5	0.225
1	0.25	0.38
1	0.25	0.3
1	1	0.455
1	0.5	1.3878e-17
4	1	0
4	1	0.195
4	2	0.14
4	0.25	0.11
4	0.25	0.31
4	0.25	0.21
4	2	0
4	2	0.17
4	1	0.14
4	0.5	0.15
4	0.25	0
4	0.5	0
4	2	-0.045
4	0.5	0.185
4	1	0.38
4	0.5	0.17
