# Supplementary material for: Lightness induction enhancements and limitations at low frequency modulations across a variety of stimulus contexts
Source: PeerJ. 2020 Apr 23;8:e8918. doi: 10.7717/peerj.8918 (PMC7183748; doi:10.7717/peerj.8918)
Supplement: Supplemental Information 1 — Readme documentation details the dataset structure. [file peerj-08-8918-s001.zip › VinkeYazdanbakhsh2019_CSV/5stat.csv]

respAmp			stims			freq
-0.03	0.09	0.165	3	2	1	0	0	0
0.11	0.15	0.23	3	2	1	0	0	0
0.11	0.155	0.14	3	2	1	0	0	0
0.045	0.17	0.12	3	2	1	0	0	0
