# Supplementary material for: Lightness induction enhancements and limitations at low frequency modulations across a variety of stimulus contexts
Source: PeerJ. 2020 Apr 23;8:e8918. doi: 10.7717/peerj.8918 (PMC7183748; doi:10.7717/peerj.8918)
Supplement: Supplemental Information 1 — Readme documentation details the dataset structure. [file peerj-08-8918-s001.zip › VinkeYazdanbakhsh2019_CSV/6dynam.csv]

stims	freq	respAmp
1	0.25	0.115
1	1	0.075
1	2	0.18
1	1	-0.055
1	0.5	0.12
1	2	0.095
1	1	0.105
1	0.25	0.15
1	0.25	0.12
1	0.5	0.155
1	0.5	0.155
1	2	0
1	2	0.065
1	0.25	0.185
1	1	0.11
1	0.5	0.24
3	0.5	0.245
3	2	0
3	2	0.5
3	0.25	0.125
3	0.25	0.03
3	0.25	0.11
3	1	0.11
3	0.5	0.14
3	2	0
3	1	1.3878e-17
3	0.5	0.15
3	1	-0.01
3	0.25	0.12
3	2	0.215
3	1	0.18
3	0.5	0.105
4	0.5	0.12
4	0.25	0.035
4	2	0
4	0.25	0.165
4	0.25	0.125
4	2	0.17
4	1	0
4	1	0.075
4	0.5	0.08
4	1	0.125
4	2	0.09
4	0.5	0.075
4	1	0.14
4	0.25	0.18
4	0.5	0.125
4	2	0.335
2	0.5	0.14
2	2	0.155
2	2	0.045
2	0.5	0
2	0.5	-1.3878e-17
2	2	0.075
2	1	0.08
2	0.25	0
2	2	0.14
2	0.25	0
2	1	0
2	1	0
2	0.25	0.125
2	1	0.065
2	0.5	0.065
2	0.25	0.005
