# Supplementary material for: Lightness induction enhancements and limitations at low frequency modulations across a variety of stimulus contexts
Source: PeerJ. 2020 Apr 23;8:e8918. doi: 10.7717/peerj.8918 (PMC7183748; doi:10.7717/peerj.8918)
Supplement: Supplemental Information 1 — Readme documentation details the dataset structure. [file peerj-08-8918-s001.zip › VinkeYazdanbakhsh2019_CSV/6stat.csv]

respAmp			stims			freq
-1.3878e-17	0.075	-0.055	2	1	3	0	0	0
0.05	0.125	-0.03	2	1	3	0	0	0
0.095	0.125	0	2	1	3	0	0	0
0	0.09	-0.025	2	1	3	0	0	0
