# Supplementary material for: Lightness induction enhancements and limitations at low frequency modulations across a variety of stimulus contexts
Source: PeerJ. 2020 Apr 23;8:e8918. doi: 10.7717/peerj.8918 (PMC7183748; doi:10.7717/peerj.8918)
Supplement: Supplemental Information 1 — Readme documentation details the dataset structure. [file peerj-08-8918-s001.zip › VinkeYazdanbakhsh2019_CSV/7dynam.csv]

stims	freq	respAmp
4	0.25	0.485
4	0.5	0.53
4	2	0.395
4	2	0.09
4	0.5	0.35
4	1	0.23
4	0.5	0.03
4	1	0
4	2	0.275
4	0.5	0.03
4	0.25	-0.045
4	0.25	-0.015
4	1	0.12
4	1	0.185
4	0.25	-0.01
4	2	-0.06
2	0.5	0.185
2	0.5	0.065
2	0.25	0
2	1	-0.075
2	0.5	-0.015
2	1	0.08
2	0.25	0.125
2	0.25	-0.04
2	2	0.275
2	0.5	-0.015
2	2	0
2	1	0.075
2	2	-0.03
2	2	0.08
2	1	0.02
2	0.25	-0.06
1	0.25	0.26
1	1	-0.15
1	0.5	0.095
1	0.25	0.155
1	0.5	-0.045
1	0.25	0.21
1	0.5	0.15
1	1	-0.055
1	1	0
1	1	0.02
1	2	-0.075
1	0.25	-0.03
1	0.5	0.185
1	2	0.135
1	2	0.2
1	2	0.2
3	0.25	0.455
3	2	-0.12
3	0.5	0.12
3	0.25	0
3	0.5	0.14
3	0.25	0.225
3	1	0.02
3	0.5	-0.015
3	2	-0.04
3	1	0.06
3	1	0
3	0.25	0.44
3	2	0
3	2	0.26
3	1	0.155
3	0.5	0.26
