# Supplementary material for: Lightness induction enhancements and limitations at low frequency modulations across a variety of stimulus contexts
Source: PeerJ. 2020 Apr 23;8:e8918. doi: 10.7717/peerj.8918 (PMC7183748; doi:10.7717/peerj.8918)
Supplement: Supplemental Information 1 — Readme documentation details the dataset structure. [file peerj-08-8918-s001.zip › VinkeYazdanbakhsh2019_CSV/8dynam.csv]

respAmp	stims	freq
0.29	1	0.25
0.27	1	0.25
0.23	1	0.25
0.33	1	0.25
0.285	3	0.25
0.47	3	0.25
0.29	3	0.25
0.27	3	0.25
0.2	2	0.25
0.275	2	0.25
0.195	2	0.25
-0.03	2	0.25
0.06	4	0.25
0.18	4	0.25
0.2	4	0.25
0.14	4	0.25
0.26	1	0.5
0.3	1	0.5
0.36	1	0.5
0.275	1	0.5
0.29	3	0.5
0.285	3	0.5
0.245	3	0.5
0.24	3	0.5
0.29	2	0.5
0.2	2	0.5
0.21	2	0.5
0.195	2	0.5
0.105	4	0.5
0.125	4	0.5
0.185	4	0.5
-0.075	4	0.5
0.225	1	1
0.215	1	1
0.2	1	1
0.225	1	1
0.305	3	1
0.3	3	1
0.225	3	1
0.325	3	1
0.095	2	1
0.12	2	1
0.095	2	1
0.105	2	1
0.21	4	1
0.125	4	1
0.2	4	1
0	4	1
0.41	1	2
0.155	1	2
0.135	1	2
0.135	1	2
0.06	3	2
0	3	2
0.245	3	2
0.35	3	2
0.275	2	2
0	2	2
0.11	2	2
0	2	2
0.095	4	2
0	4	2
0.09	4	2
0.14	4	2
