# Supplementary material for: Lightness induction enhancements and limitations at low frequency modulations across a variety of stimulus contexts
Source: PeerJ. 2020 Apr 23;8:e8918. doi: 10.7717/peerj.8918 (PMC7183748; doi:10.7717/peerj.8918)
Supplement: Supplemental Information 1 — Readme documentation details the dataset structure. [file peerj-08-8918-s001.zip › VinkeYazdanbakhsh2019_CSV/9dynam.csv]

respAmp	freq	stims
0.135	0.25	2
0.11	0.25	2
0.155	0.25	2
0.165	0.25	2
0.255	0.25	1
0.275	0.25	1
0.24	0.25	1
0.245	0.25	1
0.245	0.25	3
0.105	0.25	3
0.26	0.25	3
0.33	0.25	3
0.095	0.25	4
0.24	0.25	4
0	0.25	4
0.17	0.25	4
0.11	0.5	2
0.08	0.5	2
0.075	0.5	2
0.09	0.5	2
0.195	0.5	1
0.165	0.5	1
0.215	0.5	1
0.245	0.5	1
0.225	0.5	3
0.185	0.5	3
0.12	0.5	3
0.185	0.5	3
0.24	0.5	4
0.105	0.5	4
0.11	0.5	4
0.23	0.5	4
0.065	1	2
0.06	1	2
0.06	1	2
0.08	1	2
0.165	1	1
0.185	1	1
0.225	1	1
0.185	1	1
0.2	1	3
0.12	1	3
0.12	1	3
0.095	1	3
0.02	1	4
0	1	4
0.105	1	4
0.125	1	4
0.065	2	2
0.065	2	2
0	2	2
0.18	2	2
0.215	2	1
0.17	2	1
0.285	2	1
0.045	2	1
0	2	3
0.38	2	3
0.395	2	3
0	2	3
0	2	4
0.26	2	4
0.185	2	4
0.09	2	4
